# Supplementary material for: Genome-wide genetic aberrations of thymoma using cDNA microarray based comparative genomic hybridization
Source: BMC Genomics. 2007 Sep 3;8:305. doi: 10.1186/1471-2164-8-305 (PMC2082448; doi:10.1186/1471-2164-8-305)
Supplement: Additional file 1 — Distinctive 36 genes between thymoma 5 subgroups. The ID indicate GeneBank ID and the symbol and the cytoband information are from their SOURCE [37]. The incidence is the number oh cases having log2 ratio in the range of our criteria ± 0.3. ESTs are expressed sequenced tags, clones of unknown functions. Genes are listed according to order FDR values. [file 1471-2164-8-305-S1.xls]

## Sheet: Sheet1
	ID	Symbol	Cytoband	NAME	type A		type AB		type B1		type B2		type B3
					gain	loss	gain	loss	gain	loss	gain	loss	gain	loss
1	AA186327	SYNCRIP	6q14-q15	sorting nexin 14						(1/7)				(5/8)
2	AA233650	ESTs		5-methyltetrahydrofolate-homocysteine methyltransferase				(11/11)		(4/7)		(3/7)
3	AA287917	TNPO1	5q13.2	karyopherin (importin) beta 2	(4/6)			(1/11)				(1/7)		(2/8)
4	AA448685	ESTs		deoxycytidine kinase		(1/6)		(10/11)		(1/7)		(3/7)		(1/8)
5	AA455917	SEC22L1	1q21.2-q21.3	SEC22 vesicle trafficking protein-like 1 (S. cerevisiae)		(2/6)		(4/11)		(4/7)		(5/7)	(2/8)	(1/8)
6	AA458945	RAB30	11q12-q14	RAB30, member RAS oncogene family	(5/6)		(2/11)	(7/11)		(6/7)		(4/7)		(4/8)
7	AA465386	ESTs		DEAD (Asp-Glu-Ala-Asp) box polypeptide 21				(4/11)		(3/7)		(1/7)		(3/8)
8	AA465687	HCC-4	2q24.2	cervical cancer oncogene 4	(4/6)		(3/11)	(6/11)		(4/7)	(2/7)	(4/7)	(2/8)	(4/8)
9	AA608515	ESTs		NADH dehydrogenase (ubiquinone) 1 alpha subcomplex, 5, 13kDa	(1/6)			(11/11)		(2/7)		(6/7)		(3/8)
10	AA774608	PPP1R12B	1q32.1	protein phosphatase 1, regulatory (inhibitor) subunit 12B									(1/8)
11	AA775257	ITM2A	Xq13.3-Xq21.2	integral membrane protein 2A	(1/6)			(3/11)		(2/7)			(1/8)
12	AA863204	ESTs	1p36.32					(8/11)		(4/7)		(2/7)
13	AA973568	ESTs			(6/6)		(3/11)	(7/11)		(5/7)	(1/7)	(4/7)	(2/8)	(4/8)
14	AA973681	ESTs			(5/6)			(2/11)		(1/7)		(2/7)
15	AA987488	ESTs			(2/6)			(1/11)		(2/7)		(1/7)		(2/8)
16	AA991868	ESTs			(6/6)		(3/11)	(6/11)		(4/7)	(2/7)	(4/7)	(2/8)	(3/8)
17	AI015542	TTC10	13q12.1	Probe hTg737 (polycystic kidney disease, autosomal recessive)	(5/6)		(3/11)	(6/11)		(3/7)		(4/7)	(2/8)
18	AI201652	ESTs			(5/6)		(3/11)	(4/11)		(3/7)		(4/7)	(1/8)	(3/8)
19	AI253200 |	ESTs						(9/11)		(3/7)		(4/7)		(1/8)
20	AI261862	ESTs			(2/6)		(2/11)	(7/11)		(5/7)		(6/7)		(3/8)
21	AI281237	C13orf12	13q12.3	chromosome 13 open reading frame 12				(2/11)		(3/7)				(3/8)
22	AI291184	ESTs			(5/6)		(1/11)	(1/11)	(1/7)	(1/7)	(1/7)			(2/8)
23	AI335359	C1orf21	1q25	chromosome 1 open reading frame 21									(3/8)
24	AI335854	ESTs						(2/11)				(2/7)
25	AI337344	HSRG1	16q23.1	HSV-1 stimulation-related gene 1	(6/6)		(3/11)	(5/11)		(4/7)	(1/7)	(4/7)	(3/8)	(2/8)
26	AI383503	IRTA2	1q21	immunoglobulin superfamily receptor translocation associated 2					(1/7)				(5/8)
27	AI383789	ESTs						(3/11)		(2/7)
28	AI493835	ESTs			(6/6)		(3/11)	(3/11)		(2/7)	(1/7)	(3/7)	(1/8)	(1/8)
29	AI655101	XPR1	1q25.1	xenotropic and polytropic retrovirus receptor				(1/11)			(1/8)		(4/8)
30	AI952661	ASK	7q21.3	activator of S phase kinase				(4/11)				(1/7)
31	AI972677	MSMB	10q11.2	microseminoprotein, beta-	(1/6)					(2/7)				(1/8)
32	N50880	TARP	7p15-p14	T cell receptor gamma locus				(7/11)		(4/7)		(4/7)		(1/8)
33	N62620	KCNK1	1q42-q43	potassium channel, subfamily K, member 1								(3/7)	(1/8)
34	N93021	TBCA	5q14.1					(4/11)		(3/7)		(3/7)		(5/8)
35	R31110	ESTs				(5/6)		(7/11)		(4/7)		(3/7)	(3/8)	(3/8)
36	R40057	PROM1	4p15.32	prominin 1				(8/11)				(3/7)		(3/8)
