# Supplementary material for: Genome-wide genetic aberrations of thymoma using cDNA microarray based comparative genomic hybridization
Source: BMC Genomics. 2007 Sep 3;8:305. doi: 10.1186/1471-2164-8-305 (PMC2082448; doi:10.1186/1471-2164-8-305)
Supplement: Additional file 2 — List of distinctive 50 genes between types A and B (1, 2, 3). The ID indicate GeneBank ID and the symbol and the cytoband information are from their SOURCE [37]. The incidence is the number oh cases having log2 ratio in the range of our criteria ± 0.3. ESTs are expressed sequenced tags, clones of unknown functions. Genes are listed according to order FDR values. [file 1471-2164-8-305-S2.xls]

## Sheet: Sheet1
	ID	Symbol	Cytoband	NAME	type A		type B (1,2,3)
					gain	loss	gain	loss
1	AA151294	TERF1	8q13	telomeric repeat binding factor (NIMA-interacting) 1				(9/22)
2	AA186327	SNX14	6q14-q15	sorting nexin 14				(6/22)
3	AA211496	HERC1	15q22	hect (homologous to the E6-AP (UBE3A) carboxyl terminus) domain and RCC1 (CHC1)-like domain (RLD) 1				(11/22)
4	AA287917	KPNB2	5q13.2	karyopherin (importin) beta 2	(3/6)			(3/22)
5	AA441930	PICALM	11q14	phosphatidylinositol binding clathrin assembly protein				(8/22)
6	AA458945	RAB30	11q12-q14	RAB30, member RAS oncogene family	(5/6)			(14/22)
7	AA465386	DDX21		DEAD (Asp-Glu-Ala-Asp) box polypeptide 21				(8/22)
8	AA465687	HCC-4	2q24.2	cervical cancer oncogene 4	(6/6)		(3/22)	(11/22)
9	AA478436	SMARCD2	17q23-q24	SWI/SNF related, matrix associated, actin dependent regulator of chromatin, subfamily d, member 2	(6/6)		(3/22)	(9/22)
10	AA521350	2007-09-15	1p31	15 kDa selenoprotein				(6/22)
11	AA521474	DICER1	14q32.13	Dicer1, Dcr-1 homolog (Drosophila)				(8/22)
12	AA677257	TPMT	6p22.3	thiopurine S-methyltransferase				(13/22)
13	AA887201	C13orf1	13q14	chromosome 13 open reading frame 1	(1/6)			(2/22)
14	AA935508	ESTs						(10/22)
15	AA935697	FLJ20489	1					(10/22)
16	AA973568	ESTs			(6/6)		(3/22)	(12/22)
17	AA973681	ESTs			(4/6)			(3/22)
18	AA975250	MAT2B	5q34-q35.1	methionine adenosyltransferase II, beta				(6/22)
19	AA987488	ESTs			(2/6)			(5/22)
20	AA987644	HSPA9B	5q31.1	heat shock 70kDa protein 9B (mortalin-2)				(5/22)
21	AA991868	ESTs			(6/6)		(5/22)	(9/22)
22	AA991871	FOXA1	14q12-q13	forkhead box A1	(3/6)
23	AI001856	ESTs		BRG1-binding protein ELD/OSA1	(2/6)			(6/22)
24	AI015542	TTC10	13q12.1	Probe hTg737 (polycystic kidney disease, autosomal recessive)	(5/6)		(1/22)	(10/22)
25	AI086414	ESTs						(8/22)
26	AI201652	ESTs			(5/6)		(1/22)	(10/22)
27	AI261862	ESTs			(2/6)			(13/22)
28	AI262055	ESTs						(1/22)
29	AI281237	C13orf12	13q12.3	chromosome 13 open reading frame 12				(7/22)
30	AI288738	ESTs			(3/6)			(1/22)
31	AI289196	MAN1A2	1p13	mannosidase, alpha, class 1A, member 2	(3/6)			(2/22)
32	AI291184	OCLN	5q13.1	occludin	(5/6)		(1/22)	(3/22)
33	AI300984	ESTs						(2/22)
34	AI311303	ESTs						(11/22)
35	AI335854	ESTs						(2/22)
36	AI337344	HSRG1	16q23.1	HSV-1 stimulation-related gene 1	(6/6)		(4/22)	(10/22)
37	AI348521	HBS1L	6q23-q24	HBS1-like (S. cerevisiae)				(14/22)
38	AI383789	ESTs			(4/6)			(1/22)
39	AI492501	LOC377064	3p12.3	microphthalmia-associated transcription factor	(4/6)		(1/22)	(5/22)
40	AI493835	ESTs			(6/6)		(3/22)	(6/22)
41	AI565411	CHORDC1	11q14.3	cysteine and histidine-rich domain (CHORD)-containing, zinc binding protein 1			(1/22)	(1/22)
42	AI972568	RPL36A	Xq22.1	ribosomal protein L36a	(3/6)			(2/22)
43	AI972677	MSMB	10q11.2	microseminoprotein, beta-	(1/6)			(3/22)
44	AI972955	TARP	7p15-p14	T cell receptor gamma locus	(1/6)			(8/22)
45	H51066	LEPR	1p31	leptin receptor gene-related protein				(7/22)
46	H97488	NSF	17q21	N-ethylmaleimide-sensitive factor				(6/22)
	ID	Symbol	Cytoband	NAME	type A		type B (1,2,3)
					gain	loss	gain	loss
47	H99842	EIF5A	17p13-p12	eukaryotic translation initiation factor 5A	(2/6)
48	N70544	PIGK	1p31.1	phosphatidylinositol glycan, class K				(11/22)
49	N93021	TBCA	5q14.1					(12/22)
50	W51760	FGF2	4q26-q27	fibroblast growth factor 2 (basic)				(7/22)
