# Supplementary material for: Genome-wide genetic aberrations of thymoma using cDNA microarray based comparative genomic hybridization
Source: BMC Genomics. 2007 Sep 3;8:305. doi: 10.1186/1471-2164-8-305 (PMC2082448; doi:10.1186/1471-2164-8-305)
Supplement: Additional file 3 — List of distinctive 48 genes between types B (1, 2) and B3. The ID indicate GeneBank ID and the symbol and the cytoband information are from their SOURCE [37]. The incidence is the number oh cases having log2 ratio in the range of our criteria ± 0.3. ESTs are expressed sequenced tags, clones of unknown functions. Genes are listed according to order FDR values. [file 1471-2164-8-305-S3.xls]

## Sheet: Sheet1
	ID	Symbol	Cytoband	NAME	type B (1, 2)		type B3
					gain	loss	gain	loss
1	AI655101	XPR1	1q25.1	xenotropic and polytropic retrovirus receptor	(1/14)	(1/14)	(2/8)	(2/8)
2	AI335359	C1orf21	1q25	chromosome 1 open reading frame 21			(3/8)	(1/8)
3	AI401608	LOC440702	1q25.2				(2/8)	(1/8)
4	AA520979	TM7SF1	1q42-q43	transmembrane 7 superfamily member 1 (upregulated in kidney)		(3/14)	(2/8)	(2/8)
5	AA490996	IFI16	1q22	interferon, gamma-inducible protein 16		(3/14)	(2/8)
6	AA962054	OR2A9P	7q35		(1/14)	(1/14)	(4/8)
7	AI492063	ESTs			(1/14)	(3/14)	(5/8)
8	N62620	KCNK1	1q42-q43	potassium channel, subfamily K, member 1			(1/8)
9	AA703392	HFL1	1q32	H factor (complement)-like 1		(5/14)	(2/8)	(2/8)
10	AI392795	FLJ10876	1q32.3	hypothetical protein FLJ10876			(1/8)
11	AI392929	PLU-1	1q32.1	putative DNA/chromatin binding motif			(2/8)
12	H18640	MTX2	2q31.2	metaxin 2		(1/14)
13	AI291082	CDC2L5	7p13	cell division cycle 2-like 5 (cholinesterase-related cell division controller)		(1/14)
14	AI253020	ESTs
15	AA463248	CD160	1q21.2	CD160 antigen		(1/14)	(2/8)
16	AI969552	SLC19A2	1q23.3	solute carrier family 19 (thiamine transporter), member 2		(3/14)	(1/8)
17	N50880	TARP	7p15-p14	T cell receptor gamma locus		(9/14)		(1/8)
18	AA455917	SEC22L1	1q21.2-q21.3	SEC22 vesicle trafficking protein-like 1 (S. cerevisiae)		(9/14)	(2/8)
19	AI261661	FLJ10407	1p32.3	hypothetical protein FLJ10407		(6/14)
20	AI972955	TARP	7p15-p14	T cell receptor gamma locus		(7/14)
21	AI383503	ESTs	1q21	immunoglobulin superfamily receptor translocation associated 2	(1/14)		(5/8)
22	AI005557	PRKG2	4q13.1-q21.1	protein kinase, cGMP-dependent, type II		(2/14)	(2/8)
23	AI365554	LYPLAL1	1q41				(3/8)
24	AA922971	C1orf17	1q25	chromosome 1 open reading frame 17			(2/8)
25	R51167	RAB4A	1q42-q43	RAB4A, member RAS oncogene family		(3/14)
26	AA504497	ESTs	1			(1/14)	(2/8)
27	AI733226	ETV3	1q21-q23	ets variant gene 3		(1/14)	(3/8)
28	AA460838	GTF2H3	12q24.31	general transcription factor IIH, polypeptide 3, 34kDa		(1/14)	(1/8)
29	R26396	PAK3	Xq22.3-q23	p21 (CDKN1A)-activated kinase 3		(3/14)
30	AA463497	MCP	1q32	membrane cofactor protein (CD46, trophoblast-lymphocyte cross-reactive antigen)		(6/14)	(2/8)
31	R15791	RYR2	1q42.1-q43	ryanodine receptor 2 (cardiac)		(4/14)	(1/8)
32	AI281343	ESTs		hypothetical LOC343484			(1/8)
33	AI669507	HF1	1q32	H factor 1 (complement)			(4/8)
34	AA620446	RECQL4	8q24.3	RecQ protein-like 4
35	AI269965	SMYD2	1q41			(2/14)
36	AA907511	ESTs	1		(1/14)	(2/14)	(3/8)
37	AA973391	ESTs				(1/14)	(1/8)
38	AA948144	ESTs					(3/8)
39	AA663309	PRRX1	1q24	paired related homeobox 1		(1/14)	(2/8)
40	AI261594	MGC4400	19q13.41	hypothetical protein MGC4400		(3/14)
41	H15574	EPOR	19p13.3-p13.2	erythropoietin receptor			(3/8)
42	AA195398	MGC29875	1q32.3-q41	hypothetical protein MGC29875			(3/8)
43	AI631139	KIAA0820	1q24.1	KIAA0820 protein	(1/14)	(3/14)	(1/8)
44	T62060	SERPINC1	1q23-q25.1	serine (or cysteine) proteinase inhibitor, clade C (antithrombin), member 1			(2/8)
45	AA885642	HIST1H2BD	6p21.3	histone 1, H2bd
46	AA411642	MET	7q31	met proto-oncogene (hepatocyte growth factor receptor)		(1/14)
	ID	Symbol	Cytoband	NAME	type B (1, 2)		type B3
					gain	loss	gain	loss
47	AI223565	ESTs				(2/14)	(5/8)
48	AA280411	PTPRC	1q31-q32	protein tyrosine phosphatase, receptor type, C		(5/14)	(3/8)	(1/8)
